# Supplementary material for: Research Models to Study Ferroptosis’s Impact in Neurodegenerative Diseases
Source: Pharmaceutics. 2023 Apr 29;15(5):1369. doi: 10.3390/pharmaceutics15051369 (PMC10224233; doi:10.3390/pharmaceutics15051369)
Supplement: Supplementary file 1 [file pharmaceutics-15-01369-s001.zip]

Archive with 1 entries (1 files):
- pharmaceutics-2303322-supplementary.pdf
